# Supplementary material for: The Function of Termicin from Odontotermes formosanus (Shiraki) in the Defense against Bacillus thuringiensis (Bt) and Beauveria bassiana (Bb) Infection
Source: Insects. 2024 May 16;15(5):360. doi: 10.3390/insects15050360 (PMC11122213; doi:10.3390/insects15050360)
Supplement: Supplementary file 1 [file insects-15-00360-s001.zip]

Archive with 1 entries (1 files):
- insects-2995403-supplementary.pdf
